# Supplementary material for: Cortical representation of speech temporal information through high gamma-band activity and its temporal modulation
Source: Cereb Cortex. 2023 May 11;33(13):8773–82. doi: 10.1093/cercor/bhad158 (PMC10321101; doi:10.1093/cercor/bhad158)
Supplement: SUPPLEMENTARY_bhad158 [file supplementary_bhad158.zip]

Archive with 1 entries (1 files):
- SUPPLEMENTARY_bhad158.docx
